# Supplementary material for: Patient Education Deficits and Medication Knowledge Gaps Among Post-Percutaneous Coronary Intervention Patients: A Cross-Sectional Study of Communication Quality and Adherence in Saudi Cardiac Care
Source: Healthcare (Basel). 2026 Mar 31;14(7):891. doi: 10.3390/healthcare14070891 (PMC13073169; doi:10.3390/healthcare14070891)
Supplement: Supplementary file 1 [file healthcare-14-00891-s001.zip]

Archive with 5 entries (4 files):
- healthcare-4168693-supplementary/
- healthcare-4168693-supplementary/Supplementary Table S1.pdf
- healthcare-4168693-supplementary/Supplementary Table S2.pdf
- healthcare-4168693-supplementary/Supplementary Table S3.pdf
- healthcare-4168693-supplementary/Supplementary Table S4.pdf
